# Supplementary material for: mRNA COVID-19 Vaccine Effectiveness Against Severe Outcomes Among Adults Hospitalized with COVID-19 from May 2021 to January 2023
Source: Vaccines (Basel). 2025 Dec 30;14(1):45. doi: 10.3390/vaccines14010045 (PMC12846602; doi:10.3390/vaccines14010045)
Supplement: Supplementary file 1 [file vaccines-14-00045-s001.zip]

Archive with 1 entries (1 files):
- vaccines-4008638-supplementary.pdf
